# Supplementary material for: Development of a Tetherless Bioimpedance Device That Uses Morphologic Changes to Predict Blood Flow Restrictions Mimicking Peripheral Artery Disease Progression
Source: Biosensors (Basel). 2024 Jun 1;14(6):286. doi: 10.3390/bios14060286 (PMC11202059; doi:10.3390/bios14060286)
Supplement: Supplementary file 1 [file biosensors-14-00286-s001.zip]

Archive with 2 entries (2 files):
- Supplementary_Information.pdf
- Supplementary_Video.mp4
